# Supplementary material for: HURP regulates Kif18A recruitment and activity to synergistically control microtubule dynamics
Source: Nat Commun. 2024 Nov 8;15:9687. doi: 10.1038/s41467-024-53691-7 (PMC11549086; doi:10.1038/s41467-024-53691-7)
Supplement: Supplementary file 4 — Source Data [file 41467_2024_53691_MOESM4_ESM.xlsx]

## Sheet: Fig. 1d
	HURP(1-285) concentration (uM)	Normalized intensities on individual MTs
	0.004	0.0290573	0.0411353	0.0724854	0.0485272	0.0525389	0.0419673	0.044344	0.0870947	0.0667514	0.0567917	0.0319434	0.0239333	0.0376369	0.0499617	0.0435661	0.0455605	0.025337	0.0856114	0.0451064	0.0342794
	0.008	0.0700416	0.0650227	0.0688082	0.0535267	0.12678	0.0546601	0.047831	0.0662852	0.0632196	0.0714391	0.0660994	0.0535787	0.0956559	0.072677	0.0622385	0.0671752	0.0765396	0.0644862	0.0709896	0.0767818
	0.02	0.147526	0.127871	0.14448	0.126522	0.154906	0.234068	0.216822	0.158886	0.162293	0.159525	0.393991	0.315644	0.16645	0.131822	0.185969	0.199528	0.300659	0.223377	0.150267	0.135938
	0.04	0.344631	0.346022	0.23861	0.209571	0.204737	0.186034	0.19597	0.367581	0.433912	0.246975	0.245446	0.22554	0.223484	0.176762	0.200022	0.198626	0.269327	0.220301	0.243578	0.228785
	0.08	0.293769	0.308407	0.273307	0.252377	0.271373	0.376638	0.307082	0.269713	0.261957	0.305296	0.282263	0.261943	0.279163	0.643368	0.155629	0.232315	0.242283	0.288832	0.333711	0.244942
	0.2	0.527483	0.325178	0.44756	0.305432	0.43704	0.429791	0.369124	0.59001	0.377289	0.286431	0.627067	0.362547	0.577039	0.686494	0.315846	0.268817	0.288805	0.29306	0.390125	0.389222
	0.4	0.623952	0.386017	0.642362	0.540167	0.351303	0.815074	0.826223	0.551349	0.57345	0.321043	0.604819	0.619986	0.524476	0.56827	0.527772	0.364155	0.507669	0.529802	0.496735	0.833936
	0.8	0.662217	0.74438	1.21068	0.620513	0.610445	0.545106	0.777637	0.45617	0.390402	0.635375	0.697515	0.718463	0.387682	0.699114	0.678599	0.5509	0.295765	0.572004	0.683781	0.465898
	2.6	0.661994	0.668659	0.534968	0.425003	0.451861	0.65229	0.715429	1.08066	0.704112	1.1066	1.50766	0.831488	0.732625	0.839495	1.00788	0.892783	1.02762	0.718854	0.495672	0.701932

## Sheet: Fig. 1f
Kif18A normalized run frequency on individual MT						Kif18A velocity of individual motor (nm/s)						Kif18A run time of individual motor (um)
No HURP	HURP(1-173)	HURP(1-285)	HURP(1-400)	HURP(1-648)		No HURP	HURP(1-173)	HURP(1-285)	HURP(1-400)	HURP(1-648)		No HURP	HURP(1-173)	HURP(1-285)	HURP(1-400)	HURP(1-648)
1.99731	9.98337	9.82304	1.75703	0.397423		228.465	105.407	104.681	48.8344	25.9134		13.2791	12.367	18.7664	79.9476	96.9856
0.556393	14.3659	9.83936	2.54005	1.40211		157.593	176.784	42.9177	45.5267	5.9959		18.1572	13.4309	26.378	97.3788	92.2674
1.10229	9.94404	14.4052	1.34818	0.789476		268.561	140.041	97.4335	15.8616	14.0899		17.0732	29.9202	50.9186	52.2936	94.2333
0.973687	10.6579	8.98788	1.00726	1.57895		21.4937	107.864	68.8124	17.5146	9.84846		99.3225	50.9309	78.8714	92.2674	97.903
0	10.4038	6.62509	1.86451	1.70573		186.01	105.489	79.4847	91.4958	30.7166		21.4092	60.9043	63.2546	21.1009	27.1298
0	7.57312	7.20262	2.04987	1.59331		49.9133	79.2413	118.738	41.8973	34.1846		60.5691	32.3138	59.4488	93.1848	31.848
3.54068	7.96653	6.98515	2.36045	1.35078		113.622	121.849	116.084	70.9705	19.7464		13.0081	27.1277	67.979	16.1206	21.1009
0	10.7855	11.2349	5.77	0.572757		238.77	190.965	110.052	29.7369	53.0053		13.5501	10.2394	83.2021	58.1913	11.6645
0.957725	12.7796	3.89475	1.51743	1.0622		235.822	198.566	89.3906	33.7802	24.7274		8.53659	8.90957	62.2047	79.9476	51.6383
0.871959	10.3096	8.8517	3.1579	1.91545		109.273	159.606	91.449	45.3864	20.5108		11.3821	45.2128	48.4252	20.0524	36.6972
1.13566	6.01077	3.26056	2.73217	1.19316		108.619	117.933	61.6947	83.342	18.1606		19.7468	47.2074	43.1759	12.5819	50.3277
0.997458	6.16077	2.01985	2.35649	1.32017		174.087	165.13	120.384	43.7713	27.6856		8.60759	14.7606	61.1549	86.1075	68.9384
1.62517	8.41605	2.88919	3.32682	1.11221		189.204	172.288	86.5935	59.4201	31.2013		30.1266	10.7713	57.2178	12.3198	51.7693
0.616077	8.29137	5.77101	2.76219	2.27681		23.8943	152.672	120.762	29.4122	27.037		94.6835	25.3989	67.4541	27.9161	49.1481
0.910723	9.18429	2.64987	4.83384	1.81269		124.986	50.6897	94.1823	77.1757	26.8533		9.87342	30.0532	95.4068	11.6645	20.4456
0	9.99725	1.78813	1.81269	1.45463		157.394	83.6224	123.947	52.8239	17.594		36.962	72.2074	19.4226	69.3316	32.1101
0.885068	8.29137	3.35146	2.16689	1.571		202.831	366.222	92.2624	45.3613	50.5113		27.0886	24.2021	66.1417	85.9764	32.3722
0.698221	7.6016	4.3041	3.23009	1.09287		100.375	187.46	158.003	27.6735	52.3677		37.4684	1.77305	10.6299	36.9594	23.0668
1.61128	5.77838	3.14199	3.72078	1.71381		249.635	176.483	76.2359	44.0526	33.6481		13.4177	21.1584	22.5722	89.2529	41.1533
1.52032	7.0424	3.92749	3.14199	1.84823		197.965	142.584	99.4747	40.5968	20.0125		12.6582	9.17553	19.0289	74.443	53.7353
						282.976	138.29	69.3669	44.5437	33.3642		11.6456	11.0372	38.4514	15.2031	21.6252
						245.639	147.24	171.712	43.1717	23.3975		17.4684	19.5479	13.7795	51.5072	17.6933
						264.937	104.269	91.6359	46.3298	20.1838		12.1519	25.9309	62.2047	35.1245	50.983
						277.391	206.44	110.06	38.9704	24.8299		22.7848	36.9681	72.7034	62.9096	49.5413
						162.915	122.821	116.207	49.252	17.6234		42.0253	34.4415	84.7769	73.9187	98.1651
						214.223	89.3957	171.367	157.461	34.4874		7.08861	19.9187	3.11653	14.978	12.1495
						153.73	98.4544	164.799	72.1872	31.2792		18.7342	16.9377	4.74255	22.9075	13.3956
						289.571	176.222	269.172	145.93	44.7692		5.06329	3.92954	4.06504	30.837	72.2741
						282.701	307.396	185.785	147.688	2.84658		23.5443	5.14905	12.0596	55.0661	98.1308
						243.008	367.929	203.957	164.098	32.3693		17.9747	9.7561	10.0271	5.28634	95.3271
						339.529	208.59	225.121	41.9568	26.1422		5.31646	9.07859	10.7046	19.3833	96.5732
						239.13	122.643	230.589	60.9642	32.89		14.6835	29.2683	20.0542	94.7137	95.9502
						284.4	96.1681	223.223	84.3931	47.6842		17.2152	10.4336	23.9837	46.2555	63.2399
						182.445	230.741	364.503	35.4046	6.78614		13.4177	15.3117	3.25203	32.1586	19.6262
						51.2186	186.241	131.09	98.4586	75.5298		20.7595	5.69106	8.94309	8.81057	23.3645
						143.939	67.471	70.7791	101.075	40.9547		4.81013	59.4851	55.4201	7.92952	33.3333
						72.6284	301.296	350.123	111.574	50.1008		9.87342	6.09756	4.47154	62.1145	9.96885
						188.609	268.109	231.363	163.503	40.5696		22.0253	25.8808	6.09756	15.859	46.1059
						143.931	298.177	225.72	174.525	43.2958		52.4051	21.1382	4.87805	28.6344	3.11526
						193.994	274.077	187.237	85.8392	34.0148		17.2152	5.82656	21.4092	42.2907	73.5202
						300.818	181.726	68.3672	81.0703	55.5232		8.35443	8.94309	10.5691	23.7885	20.8723
						45.0047	220.682	227.965	167.721	91.0825		68.8608	9.34959	5.96206	8.81057	33.6449
						200.106	288.754	174.171	270.059	73.3297		8.86076	14.4986	25.4743	10.5727	17.134
						164.069	423.576	166.333	173.371	16.0968		46.3291	5.14905	5.01355	35.6828	34.2679
						180.772	180.568	236.704	57.7031	36.2837		15.9494	23.9837	3.65854	29.5154	76.0125
						55.7025	142.577	286.914	146.038	98.3691		25.5696	14.7696	4.47154	22.467	14.6417
						45.2846	302.42	137.687	113.709	52.968		38.9873	5.28455	16.5312	15.4185	12.1495
						226.796	270.115	113.046	175.507	66.9747		25.3165	3.38753	15.4472	20.2643	29.2835
						250.502	360.971	110.944	198.991	52.8278		11.3924	6.23306	19.6477	6.1674	16.8224
						135.828	63.1738	30.6785	24.3662	44.1338		5.28455	24.2915	26.6938	24.6696	64.1745

## Sheet: Fig. 2b
	Kif18A run speed of individual motors (nm/s)								Kif18A(1-480) run speed of individual motors (nm/s)							Kif18A run speed of individual motors (nm/s)							Kif18A(1-480) run speed of individual motors (nm/s)
[HURP] (nM)	0	20	100	200	500	1000		[HURP] (nM)	0	20	100	200	500		[HURP1-285] (nM)	0	100	500	2000	6500		[HURP1-285] (nM)	0	100	500	2000	6500
	1.34252	0.899006	2.24206	1.30201	4.37777	2.78196			0.82629	0.919172	0.983802	0.266342	0.262347			2.23914	2.93426	4.32856	5.65117	4.10994			1.10903	0.983664	0.955014	0.683417	0.717305
	1.04341	3.44824	0.949893	2.08527	6.67833	5.14107			1.72288	1.58628	0.531336	0.667793	0.27081			0.59836	3.17879	4.12383	6.61187	8.36064			0.590435	1.14453	0.619956	0.75473	0.558673
	0.955905	2.07844	0.680329	3.79957	3.91024	1.57895			0.983802	0.349796	0.611294	1.06118	0.135114			0.924737	1.28761	4.13981	3.02741	6.67024			1.41927	0.798105	1.23314	0.642918	0.65753
	0.419536	2.54264	2.14231	2.47089	4.19536	3.94738			1.22975	0.963724	0.785257	0.369503	0.577645			0	1.1828	5.65117	1.66756	9.53636			1.03326	1.34564	1.50601	0.871902	0.76906
	0.445525	2.69016	4.34003	3.2272	3.23642	2.13216			0.667793	1.65258	1.24019	0.327934	0.197998			0	2.82559	3.97348	2.31184	4.13981			0.715826	0.58595	1.9473	1.11274	0.730305
	0	1.3793	1.97429	1.30765	3.93315	3.71771			0.869316	1.91824	0.582994	0.288822	0.188513			1.75381	3.12988	2.09734	6.45848	4.57745			1.18514	0.77892	0.896463	0.802056	0.526024
	1.93632	1.66428	2.47595	2.06895	4.03605	2.36386			1.03461	1.11193	0.491901	0.432101	0.617287			1.13867	1.41279	4.57174	8.47676	4.92199			1.04474	1.27494	0.940855	0.897095	0.559961
	0	4.34003	0.434003	1.60673	6.17431	1.71827			0.953989	0.891637	1.00473	0.233197	0.255948			0	2.78688	5.08606	5.01442	8.03061			1.1062	0.595644	1.00147	0.971738	1.10214
	1.05988	1.81968	0.839073	3.87264	6.68636	1.0622			0.732131	0.980737	0.267701	0.727299	0.383923			2.58613	1.90133	2.9918	1.72409	11.6729			0.816884	0.935153	1.15725	0.783556	0.574794
	2.79691	2.39735	1.18924	3.70958	6.96252	3.8309			0.979429	0.617287	0.531336	0.342192	0.446548			0.759113	2.31184	3.3907	3.33512	8.13769			0.979213	1.22402	0.854788	1.67718	0.717676
	Kif18A run speed of individual motors (nm/s)								Kif18A(1-480) run speed of individual motors (nm/s)							Kif18A run speed of individual motors (nm/s)							Kif18A(1-480) run speed of individual motors (nm/s)
[HURP] (nM)	0	20	100	200	500	1000		[HURP] (nM)	0	20	100	200	500		[HURP1-285] (nM)	0	100	500	2000	6500		[HURP1-285] (nM)	0	100	500	2000	6500
	80.6968	102.399	46.0647	62.4419	62.7052	8.64084			216.922	339.813	441.131	158.898	51.8724			53.2654	257.505	210.937	205.971	271.785			407.337	327.956	301.103	336.745	195.222
	134.641	90.8725	127.196	213.343	21.6993	4.43376			285.034	315.864	336.83	91.487	28.129			257.22	236.163	210.673	187.339	341.611			370.004	360.289	158.064	213.498	277.743
	194.864	103.264	172.31	69.1924	17.87	24.5562			282.534	325.8	358.993	87.286	149.316			84.5287	210.926	212.223	207.777	228.071			375.116	332.839	253.024	192.722	435.27
	209.976	207.726	162.973	42.6686	58.4084	10.5241			175.942	304.781	353.865	223.635	95.8114			192.447	78.587	59.9938	174.629	131.501			308.09	343.977	278.541	272.626	306.089
	212.243	237.632	72.76	97.5493	45.5453	15.7861			238.328	250.407	306.808	126.177	174.203			154.226	177.566	172.687	309.532	254.879			361.063	339.463	287.515	242.157	424.162
	147.816	211.095	38.4585	105.885	211.577	25.4114			252.033	334.606	240.013	108.647	32.9285			192.414	163.182	155.54	257.549	144.66			345.583	399.433	335.982	205.532	297.816
	132.12	186.276	143.997	122.367	79.9423	17.0592			299.402	327.929	397.927	100.011	130.874			204.921	253.482	248.361	278.715	134.921			339.235	195.623	232.514	234.842	283.634
	292.911	208.64	165.236	89.3158	45.3577	8.32213			232.253	239.597	358.488	147.033	81.4697			234.686	193.228	146.281	173.626	137.077			368.81	313.697	248.614	230.651	382.906
	201.67	227.353	93.8132	114.559	83.3083	26.4102			367.951	265.199	344.634	91.1417	109.197			87.6468	463.509	57.898	229.72	316.708			250.914	195.487	191.221	195.123	226.908
	154.509	29.4954	178.168	128.545	49.7301	23.4564			357.492	357.471	363.518	69.0073	46.0251			217.751	181.838	200.366	215.009	103.323			273.087	450.135	242.648	222.573	247.167
	150.542	61.107	110.325	126.102	77.9459	20.352			347.791	283.157	371.144	168.105	75.0039			78.6068	290.866	217.323	186.821	103.323			288.909	263.486	257.221	194.847	288.362
	53.1979	192.247	310.611	104.87	82.0602	12.5101			323.586	229.701	218.815	162.374	69.8312			69.1555	90.1774	125.675	125.018	237.637			437.475	334.649	233.239	158.929	370.616
	199.068	26.3653	119.586	40.1371	40.4871	27.1361			281.359	272.054	258.475	190.421	67.5035			183.648	200.969	201.075	338.427	252.786			365.49	191.645	206.835	136.876	284.58
	149.088	292.947	216.817	142.865	137.724	10.0039			329.008	289.395	332.75	113.845	112.506			318.403	242.158	226.87	54.5373	184.106			366.961	69.6543	325.191	315.586	92.0496
	243.702	263.249	211.304	62.7882	65.1347	7.97847			277.847	258.915	257.319	77.2045	202.946			325.461	84.7718	262.125	197.868	264.873			391.425	381.747	385.756	235.665	439.246
	33.948	190.821	313.402	118.034	66.454	4.34802			285.581	203.178	323.309	267.351	43.8464			70.4648	256.168	149.257	220.755	215.313			366.441	382.615	253.916	355.243	258.235
	333.888	197.935	255.67	94.301	69.2452	116.861			298.107	255.273	251.841	143.409	103.779			177.929	263.419	170.526	100.275	227.914			368.356	409.244	272.03	232.644	223.649
	230.376	98.4183	308.061	153.76	31.4236	30.0337			239.55	283.207	354.808	86.7577	274.823			280.221	208.024	223.404	222.38	121.13			343.167	316.257	242.613	271.576	273.613
	155.982	100.121	207.732	109.486	18.0835	21.7466			254.481	85.2426	280.904	113.223	71.2053			209.808	88.3477	130.105	171.725	289.608			232.443	310.283	337.572	192.294	304.015
	226.463	271.897	197.203	175.687	83.3025	24.1223			314.981	37.5142	357.689	158.32	178.013			266.081	288.592	47.8277	16.1835	319.193			333.083	370.158	355.755	190.103	259.168
	62.2913	209.813	218.974	47.7532	54.1823	5.25392			264.302	262.905	335.664	61.5901	70.7889			250.96	235.323	228.062	168.404	314.274			298.229	352.233	329.975	326.44	178.444
	89.0586	142.837	143.695	87.034	38.0514	86.716			292.212	305.226	278.698	48.0226	34.8287			129.93	90.5292	161.238	164.158	375.97			356.548	376.603	252.662	250.591	210.472
	96.1813	250.29	77.6401	71.2457	62.8074	25.406			264.899	170.423	360.84	145.52	74.953			345.597	221.016	216.93	34.342	286.532			600.581	309.493	333.26	264.315	206.201
	146.18	131.857	197.681	107.678	56.7659	7.87572			187.332	258.897	303.699	106.467	90.7519			97.3754	301.396	194.575	143.09	295.523			364.448	351.587	102.966	288.035	366.087
	158.257	42.7241	158.044	113.096	81.2863	19.034			276.786	276.046	321.83	71.7423	55.5674			289.159	126.902	220.536	224.697	300.129			362.862	261.789	279.938	288.824	265.783
	283.079	216.918	221.218	147.041	62.7535	17.4837										64.1891	470.055	276.382	193.3	299.607			261.639	249.087	377.226	277.806	68.0404
	179.883	357.768	217.454	118.077	45.2214	15.5014										130.865	250.696	211.692	122.031	209.896			342.646	391.702	305.389	215.066	200.062
	277.288	268.6	195.445	97.1924	65.6245	8.49208										276.633	63.8697	137.858	306.805	247.933			376.075	314.357	166.191	248.694	279.685
	236.712	306.658	15.9794	86.0729	56.6168	9.96896										77.072	213.092	245.673	28.703	251.887			412.899	320.872	171.705	270.797	239.204
	341.561	156.764	200.593	30.3624	93.6624	14.3491										252.663	100.278	211.277	196.055	131.642			440.968	315.02	121.508	207.08	250.245
	122.774	278.698	184.489	70.6809	124.78	2.80583										96.6378	173.504	48.2918	177.875	345.801			305.346	420.658	260.959	282.315	344.454
	240.98	284.485	130.537	65.3302	91.6002	12.2428										157.468	236.989	254.744	29.8159	123.756			355.781	322.274	321.792	362.18	161.055
		169.193	936.722	59.9482	85.8517	18.7306										279.247	171.309	140.122	173.971	158.453			332.731	251.146	148.841	411.709	122.086
		231.308		42.2975	42.0723	7.74245										237.43	49.6932	65.0298	191.451	203.651			417.52	317.571	214.241	240.708	184.307
		223.423		38.5479	80.6628	23.1681										71.1937	50.1639	70.8012	222.325	122.144			386.288	240.863	270.06	370.716	291.526
		161.294		191.08	44.954	13.1676										153.977	245.891	285.192	232.592	110.46			280.869	365.797	206.591	245.428	215.967
		298.548		20.5603	79.85	10.3118										103.277	247.835	148.971	233.823	212.969			322.709	355.067	257.835	273.516	179.261
		123.714		60.493	118.966	31.2556										171.575	192.29	206.362	173.392	210.497			297.097	200.981	294.119	248.835	322.11
		174.297		63.047	30.479	21.0007										285.722	167.653	41.2723	85.9542	201.76			411.042	372.453	201.645	215.319	164.921
		132.494		36.9845	83.6271	27.3136										388.787	51.0677	194.042	219.153	167.187			306.531	341.209	245.388	223.009	229.056
		169.076		62.7615	129.517											338.316	212.655	58.5491	173.052	212.39			348.379	344.718	324.072	275.421	343.585
		143.655		120.911	75.2644											75.1813	69.7953	203.784	244.339	208.963			403.386	239.669	223.766	202.544	286.32
		178.271		109.293	114.689											70.8181	74.2978	378.684	114.38	58.0563			396.47	300.845	266.277	226.549	329.841
		234.878		53.6555	54.9589											69.2726	214.277	286.798	310.123	171.163			346.125	266.241	116.732	361.747	244.126
		401.499		148.724	29.5776											72.3634		220.899	270.597	257.559			341.49	346.142	254.819	339.823	409.029
		102.85		124.027	36.5209											102.045		199.12	199.091	234.598			403.386	284.767	293.137	261.575	97.4148
		125.14		163.239	75.7867											77.7793		208.807	174.259	134.769			345.085	316.229	257.414	276.466	197.408
		219.071		103.244	71.4374											313.347		138.27	127.833	279.784			359.562	338.45	290.733	217.53	223.982
		78.9403			69.0114											116.015		215.896	251.723	112.308			254.992	333.658	301.373	174.766	313.575
		92.4577			75.4507											234.58		251.156	258.239	229.779			363.098	167.136	270.54	191.151	169.231
																198.739		148.12	172.837	190.769			384.707	323.856	276.397	231.929	268.779
																141.768		292.523	174.415	224.351			377.192		317.953	247.979	105.403
																		213.287
																		208.738
	Kif18A run time of individual motors (s)								Kif18A(1-480) run time of individual motors (s)							Kif18A run time of individual motors (s)							Kif18A(1-480) run time of individual motors (s)
[HURP] (nM)	0	20	100	200	500	1000		[HURP] (nM)	0	20	100	200	500		[HURP1-285] (nM)	0	100	500	2000	6500		[HURP1-285] (nM)	0	100	500	2000	6500
	11.502	14.8252	17.3797	32.8438	49.9329	90.2307			27.947	11.5232	3.41997	7.6716	12.1887			46.7391	11.4245	10.1108	9.96068	6.57534			5.55556	7.54717	10.0796	4.17227	4.20054
	35.4533	43.2168	14.3048	4.80641	95.5705	78.1547			14.9669	7.28477	36.2517	8.88291	12.844			41.0326	6.48801	25.9003	22.9358	3.15068			9.07859	9.56873	12.8647	8.47914	2.43902
	11.908	19.5804	29.1444	14.8198	47.7852	42.3338			18.2781	3.84106	6.56635	11.3055	3.7889			46.875	19.323	6.7867	52.6868	1.78082			13.0081	39.2183	16.313	3.36474	3.4076
	12.3139	21.5385	20.9893	9.61282	93.2886	98.7788			29.1391	20.9272	45.9644	3.63392	4.05954			39.538	6.62906	11.0803	20.9699	41.2329			21.0027	31.2668	29.3103	21.8035	1.57274
	66.8471	35.6643	56.016	26.0347	97.3154	98.7788			58.4106	28.2119	11.2175	25.3028	2.84168			79.3478	27.7856	55.8172	6.55308	7.80822			21.5447	30.7278	10.3448	43.0686	1.44168
	95.5345	57.0629	85.1604	52.2029	8.45638	95.4545			23.3113	43.3113	15.3215	17.6312	5.54804			61.413	33.4274	27.4238	6.55308	16.9863			15.0407	14.0162	22.9443	11.3055	3.01442
	12.0433	45.035	78.3422	42.3231	19.3289	53.9773			8.87417	10.4636	13.2695	9.28668	6.63058			50.1359	3.38505	8.58726	9.30537	12.1918			10.8401	12.8032	33.0239	21.3997	1.83486
	4.46549	36.0839	91.1765	69.6929	97.7181	84.0909			15.6291	22.9139	27.223	11.8439	3.92422			43.4783	42.4542	14.9584	16.9069	20			20.3252	9.29919	21.4854	18.9771	3.66972
	80.6495	9.65035	51.2032	18.6916	69.7987	76.7045			17.0861	10.1987	17.9207	35.6662	4.60081			76.3587	2.11566	33.518	7.8637	6.0274			3.52304	11.4555	9.6817	14.4011	2.75229
	9.20162	20.4196	29.4118	98.3979	98.1208	86.3636			6.49007	5.03311	19.9726	16.8237	8.93099			33.4239	17.6305	6.09418	3.80079	4.52055			11.6531	2.29111	46.1538	6.19112	6.42202
	9.06631	62.6573	9.62567	35.9146	9.26174	48.8636			5.56291	16.5563	8.89193	6.86406	2.43572			8.83152	8.03949	25.4848	32.6343	4.52055			3.79404	5.25606	17.1088	4.57604	2.75229
	21.3802	13.4266	34.893	46.4619	26.0403	32.3864			15.4967	44.2384	8.61833	4.84522	3.92422			19.4293	13.6812	81.0249	11.0092	3.15068			4.60705	6.60377	6.89655	3.23015	1.96592
	61.9756	58.7413	69.6524	54.4726	84.1611	24.4318			23.5762	45.8278	7.11354	11.8439	6.7659			36.2772	20.7334	13.9889	4.19397	6.57534			44.3089	10.9164	6.89655	2.96097	1.96592
	12.1786	8.81119	17.246	52.47	28.7248	92.0455			21.7219	15.7616	3.96717	11.9785	5.2774			2.98913	6.48801	20.7756	22.6737	2.60274			13.0081	15.2291	5.03979	3.09556	39.9738
	3.24763	11.4685	26.8717	97.9973	77.5839	73.8636			27.2848	22.1192	5.60876	7.13324	2.02977			9.375	20.0282	14.4044	6.68414	3.56164			3.52304	8.49057	4.64191	4.44145	1.7038
	71.3126	48.8112	8.28877	29.3725	76.9128	93.1818			31.5232	61.9868	5.47196	5.78735	10.9608			66.5761	21.8618	5.26316	12.713	4.52055			6.36856	2.15633	9.6817	2.42261	5.37353
	7.30717	33.4266	12.5668	13.7517	42.953	75.5682			26.3576	47.947	6.83995	16.8237	5.95399			6.11413	18.7588	57.0637	2.35911	3.28767			46.748	10.5121	15.6499	3.49933	3.27654
	33.9648	45.035	8.15508	16.5554	95.5705	52.2727			29.6689	40.2649	6.42955	18.4388	3.24763			4.4837	6.62906	13.1579	4.98034	20.9589			29.6748	18.0593	2.65252	2.82638	2.62123
	39.7835	40.4196	10.6952	39.9199	46.3087	51.1364			16.2914	40.1325	17.2367	21.8035	6.7659			17.5272	46.8265	37.3961	7.99476	5.06849			16.1247	11.3208	9.01857	9.55585	3.53866
	13.5318	34.965	17.246	5.74099	22.953	19.8864			14.0397	74.3046	13.4063	14.5357	3.7889			25.1359	12.1298	33.3795	49.6723	10.5479			33.3333	5.79515	4.24403	2.69179	3.66972
	55.3451	50.2098	10.2941	45.2603	58.255	95.4545			34.5695	9.00662	29.959	14.2665	7.71313			23.2337	22.426	6.23269	17.4312	3.42466			1.89702	36.3881	9.15119	3.63392	2.35911
	12.0433	35.9441	25.9358	74.4993	96.5101	39.3939			36.6887	6.62252	13.0552	16.5545	24.8985			4.61957	35.543	5.26316	53.8663	4.38356			7.04607	7.54717	8.62069	8.07537	3.4076
	35.0474	18.8811	96.3904	95.7276	96.6443	36.2374			30.8609	18.8079	8.88291	6.32571	7.71313			5.70652	20.4513	25.6233	38.9253	9.0411			1.49051	7.27763	11.1406	18.3042	3.93185
	16.5088	12.1678	7.75401	65.9546	95.1678	94.6565			53.9073	21.1921	9.55585	9.82503	4.60081			25.9511	5.78279	10.2493	48.0996	9.0411			9.34959	39.3531	7.69231	5.24899	3.11653
	17.1854	86.7133	32.754	22.964	32.4832	22.1374			16.5563	34.8344	62.3149	6.99865	7.30717			4.8913	47.3907	22.9917	12.844	4.65753			5.01355	2.56065	3.97878	9.82503	2.43902
	5.00677	24.4755	37.7005	6.40854	93.8255	38.9313										56.1141	1.69252	12.7424	24.7706	1.91781			13.6856	51.8868	3.76344	14.4011	6.09756
	65.3586	3.77622	15.3743	57.8104	73.1544	48.0916										4.75543	3.80818	24.6537	9.5675	3.42466			6.91057	4.31267	14.6505	24.2261	2.98103
	6.35995	15.6643	30.0802	27.9039	83.8926	41.9847										14.1304	91.6784	2.77008	6.02883	6.43836			2.30352	6.73854	3.49462	5.51817	3.52304
	27.1989	10.0699	98.3957	61.6822	44.9664	87.7863										56.5217	12.6939	25.4848	17.8244	4.79452			2.16802	27.4933	12.9032	2.15343	1.62602
	5.68336	17.4825	23.7968	50.0668	86.9799	92.3664										14.8098	3.80818	8.03324	3.80079	4.52055			3.11653	6.469	21.7742	4.30686	1.76152
	27.6049	28.5315	11.7647	20.6943	7.65101	90.8397										40.4891	19.464	28.1163	48.7549	4.65753			10.4336	4.71698	29.8387	8.74832	2.03252
	10.9608	9.09091	27.8075	77.7036	29.5302	91.6031										30.9783	19.6051	8.58726	41.4155	3.83562			12.4661	25.876	12.5	2.5572	8.67209
		68.6713	16.9786	45.9279	48.1879	62.5954										8.0163	20.5924	28.5319	10.7471	25.4795			15.5827	16.442	51.8817	3.49933	26.6938
		14.6853		90.5207	55.9732	52.6718										17.7989	25.1058	18.5596	29.2267	6.71233			7.18157	14.0162	16.6667	7.26783	20.4607
		11.7483		39.5194	91.5436	37.4046										12.6359	35.8251	6.92521	9.5675	5.47945			24.6612	22.7763	8.60215	4.44145	4.47154
		21.5385		5.07343	95.4362	54.1985										11.9565	19.7461	10.2493	7.33945	6.9863			48.374	14.0162	7.39247	3.63392	4.74255
		2.37762		40.988	88.8591	32.0611										22.2826	6.48801	46.8144	22.0183	21.0959			11.5176	4.71698	9.67742	11.0363	3.11653
		63.6364		44.3258	12.4832	27.4809										14.2663	13.1171	9.14127	45.0852	3.69863			6.09756	7.14286	4.97312	22.7456	2.16802
		60.1399		20.9613	48.7248	28.2443										20.5163	9.0268	7.61773	59.1088	9.58904			19.3767	21.4286	6.72043	15.6124	3.38753
		21.2587		51.2684	39.4631	19.084										2.98913	85.0494	9.27978	26.2123	13.0137			51.355	13.0728	4.03226	10.7672	2.43902
		54.4056		23.498	37.5839											4.07609	37.7997	59.5568	23.7221	7.80822			35.7724	3.63881	5.37634	8.34455	2.98103
		42.9371		21.7623	52.6174											27.3098	87.3061	16.3435	2.88336	18.3562			4.33604	9.56873	15.1882	20.323	2.43902
		20.4196		12.5501	32.8859											45.6522	18.7588	2.49307	34.4692	7.26027			3.38753	2.02156	15.9946	18.1696	3.38753
		23.3566		95.9947	48.7248											51.6304	10.4372	9.41828	2.22805	16.7123			42.6829	16.0377	22.8495	4.17227	5.14905
		7.83217		38.5848	30.604											37.3641		3.3241	4.45609	10.8219			7.31707	14.8248	2.28495	3.63392	2.84553
		53.007		66.3551	50.604											30.4348		29.5014	17.6933	7.80822			9.7561	9.29919	7.52688	5.1144	35.3659
		11.6084		18.6916	85.1007											44.1576		14.8199	31.4548	4.10959			46.3415	5.92992	4.16667	7.94078	7.99458
		15.5245		17.6235	31.6779											10.0543		21.0526	16.7759	5.47945			45.2575	3.36927	20.0269	21.1306	3.92954
		15.8042			70.604											29.0761		22.7147	11.5334	5.20548			36.9919	6.87332	35.0806	4.71063	2.03252
		12.1678			49.2617											18.75		4.98615	14.81	7.67123			30.6233	8.49057	28.0914	5.92194	6.09756
																13.587		25.7618	14.1547	7.94521			19.6477	8.62534	24.0591	13.459	2.03252
																24.5924		2.21607	49.8034	10			2.98103		19.7581	4.97981	2.30352
																		27.1468
																		33.1025

## Sheet: Fig. 3d
		Kif18A used	HURP used	Normalized intensities on individual MTs
		Kif18A	HURP	0.99326	0.914844	1.17844	1.05988	1.19191	1.10949	0.827716	0.858372	0.891387	0.974694
		Kif18A	HURP(1-400)	1.04814	0.653045	0.646998	0.767866	0.623891	1.31841	1.34377	1.09181	0.75952	0.671883
		Kif18A	HURP(1-285)	0.698758	0.602378	0.713018	1.05872	0.356509	0.317617	0.563515	0.406255	0.919419	0.623891
		Kif18A (1-480)	HURP	2.48315	3.11985	3.25913	2.48315	2.13933	2.6237	2.04495	2.22847	2.20724	2.11976
		Kif18A (1-480)	HURP(1-400)	1.61252	2.15002	1.47107	1.86335	2.15002	2.25406	2.68753	2.68753	2.62034	3.38109
		Kif18A (1-480)	HURP(1-285)	0	0	0	0	0.124778	0	0.0671883	0	0	0

## Sheet: Fig. 4b
					Normalized intensities on individual MTs
				HURP concentration (uM)	10	20	50	200	1000
					0.00524833	0.145182	0.784218	1.2926	1.21091
					0.00190522	0.324804	1.17632	1.00781	1.1944
					0.00126083	0.264744	1.02058	0.880512	0.912529
					0.0201344	0.169435	0.818769	1.42053	0.994729
					0.00404407	0.297223	1.03679	1.16124	0.963503
					0.00181902	0.320013	1.01709	0.824121	0.813047
					0.00549025	0.259782	0.591437	0.930044	0.700396
					0	0.108004	0.550557	1.41596	0.529041
					0.00757925	0.205004	0.800233	1.02647	1.20237
					0.0115313	0.164849	0.902113	1.02686	0.74106
					0.00850733	0.180694	1.02971	0.896711	1.00341
					0.0211678	0.194209	1.06024	1.09644	0.926115
					0.0064965	0.537796	1.00144	1.38564	1.07898
					0.00151519	0.268352	0.808087	1.27748	1.05692
					0	0.258661	0.777096	0.950752	1.08519
					0.00912604	0.316193	0.659554	0.978194	1.29827
					0.00346195	0.342321	0.855614	1.16063	0.970362
					0.00732087	0.0977124	1.03166	1.18158	1.28513
					0	0.152505	0.824199	1.13774	0.916494
					0.00328073	0.317504	0.947504	0.85196	1.20092
					0.0296403	0.0528456	0.827856	1.01553	1.18542
					0.00518096	0.0846518	0.728406	0.773395	0.964826
					0.00089065	0.137607	0.803011	0.792458	0.604132
					0	0.0671921	0.821321	0.886465	0.850095
					0.00395439	0.0884051	0.637908	0.768645	0.810935
					0.00540198	0.173944	0.591417	0.814523	1.15685
					0.00549789	0.0501994	0.831285	0.856273	0.776618
					0.000812063	0.321231	0.679936	0.708418	1.10142
					0.000550107	0.275038	0.745068	0.75564	1.51396
					0.000916845	0.248967	0.952114	0.871686	1.08847
					0.000235071	0.386224	1.22714	1.17035	1.2595
					0.00718581	0.353885	1.15463	0.870914	1.01753
					0.00843498	0.331562	1.01677	1.20728	1.07412
					0.00168565	0.303482	0.695822	1.26943	1.23765
					0.00482286	0.332477	0.737628	0.986029	1.14373
					0.00168909	0.228949	0.830952	1.2299	1.06714
					0.000600221	0.325723	0.508286	1.01039	0.673606
					0.00587994	0.198849	0.578022	0.605683	1.16164
					0.0017551	0.171415	0.623342	1.37585	1.45108
					0.000510814	0.202767	0.828881	1.02459	0.780002
					0.00355525	0.337397	0.967086	0.896711	0.919063
					0.00117535	0.242247	1.18298	0.955034	0.761295
					0.000476646	0.400005	0.926325	0.646402	0.967273
					0.00159289	0.355456	0.820397	1.27131	0.544823
					0.00406032	0.268449	1.00249	1.29169	0.707486
					0.00784994	0.30583	0.91204	1.15936	0.686599
					0.000270688	0.306268	0.806379	1.32554	1.06867
					0.000613028	0.297096	0.98066	1.37074	0.444803
					0.000348027	0.268581	1.01978	1.13595	0.989711
					0.00388206	0.413913	0.908345	1.11771	1.90777

## Sheet: Fig. 5b
	Normalized HURP(1-285) intensity on individual MTs									Normalized KIF (1-373) intensity on individual MTs
[HURP(1-285)] (nM)	0	200	500	1000	1000	1000	1000		[HURP(1-285)] (nM)	0	200	500	1000	1000	1000	1000
[KIF (1-373)] (nM)	1000	1000	1000	1000	500	200	0		[KIF (1-373)] (nM)	1000	1000	1000	1000	500	200	0
	0	0.00640824	0.221995	0.127228	0.695655	1.20238	1.21091			1.38191	0.883341	0.705306	0.331534	0.620742	0.17986	0
		0.0137471	0.220899	0.18942	0.646616	0.745126	1.1944			1.07984	0.782467	0.530657	0.319762	0.669123	0.0997177
		0.0138767	0.289094	0.139653	0.806243	0.998343	0.912529			1.13058	0.878617	0.390152	0.295276	0.692163	0.185768
		0.0100449	0.123465	0.131485	0.393221	0.520013	0.994729			1.01224	0.820927	0.444416	0.275467	0.281642	0.122567
		0.0216099	0.262107	0.170503	0.532745	0.66902	0.963503			0.85002	0.9206	0.501832	0.250568	0.471549	0.127347
		0.0290754	0.152895	0.0882371	0.284128	0.499013	0.813047			1.24886	0.588628	0.393223	0.229699	0.221796	0.119894
		0.0255145	0.22558	0.126501	0.382995	0.626058	0.700396			1.1622	0.81718	0.456805	0.305923	0.349713	0.107794
		0.0239396	0.232558	0.140974	0.398796	0.562318	0.529041			1.39617	0.941183	0.725594	0.337565	0.234038	0.116972
		0.0467977	0.253402	0.173312	0.427022	0.665185	1.20237			2.25999	1.01844	0.667861	0.42533	0.26376	0.138612
		0.0101207	0.170704	0.333567	0.479011	0.644883	0.74106			1.25736	0.585662	0.649987	0.233983	0.187644	0.106226
		0.0323543	0.260916	0.115862	0.360696	0.542651	1.00341			0.764295	0.513285	0.529826	0.221225	0.207091	0.0871035
		0.0264562	0.155916	0.165167	0.396663	0.680187	0.926115			0.913345	0.427269	0.508902	0.223795	0.205473	0.104637
		0.0236815	0.101789	0.0876387	0.350887	0.541971	1.07898			1.18036	0.55308	0.438658	0.192749	0.215804	0.0990131
		0.00453696	0.160171	0.101992	0.361991	0.471552	1.05692			0.920518	0.428216	0.418135	0.17526	0.225232	0.0324631
		0.014147	0.165823	0.104135	0.262083	0.618332	1.08519			1.20212	0.532606	0.441591	0.165704	0.185397	0.0990508
		0.0193735	0.145359	0.257018	0.391479	0.332014	1.29827			1.14404	0.271601	0.426538	0.667999	0.299515	0.0791802
		0.0122369	0.197504	0.151001	0.653256	0.37215	0.970362			1.56907	0.434988	0.553802	0.264935	0.383617	0.0687165
		0.0155375	0.19737	0.190549	0.5552	0.765687	1.28513			0.795563	0.711369	0.497949	0.266745	0.442086	0.140991
		0.00907392	0.106511	0.0829696	0.481324	0.504426	0.916494			0.682432	0.565224	0.471942	0.21884	0.208465	0.0866657
		0.00116888	0.212683	0.0971484	0.485888	0.617623	1.20092			0.650939	0.330241	0.350705	0.216613	0.408201	0.103362
		0.0114892	0.176571	0.0793308	0.416122	0.72051	1.18542			0.790035	0.405226	0.58769	0.167959	0.225693	0.0991114
		0.0102149	0.146617	0.120399	0.540257	0.922753	0.964826			0.609787	1.12677	0.528837	0.197645	0.291609	0.106501
		0.0231858	0.203266	0.070022	0.325123	0.469163	0.604132			0.757335	0.993077	0.591878	0.121448	0.213805	0.107515
		0.0118097	0.161724	0.139431	0.341109	0.775355	0.850095			0.509788	0.840438	0.403813	0.289521	0.244739	0.102377
		0.00730857	0.129386	0.100866	0.412739	0.354367	0.810935			0.599848	1.04557	0.251616	0.27945	0.199823	0.0747382
		0.0101139	0.196961	0.117118	0.370355	0.554672	1.15685			0.96208	0.457229	0.482004	0.374457	0.219982	0.0794063
		0.00276488	0.135299	0.164849	0.426631	0.41661	0.776618			1.28735	0.706798	0.472344	0.328558	0.203501	0.0427523
		0.0478878	0.115143	0.179176	0.446847	1.03238	1.10142			1.20074	0.636063	0.340435	0.360894	0.248798	0.0867529
		0.027849	0.130384	0.158778	0.358468	0.62969	1.51396			1.37034	0.792343	0.374057	0.302033	0.146773	0.100982
		0.0153337	0.0898826	0.128596	0.324273	0.594891	1.08847			1.23431	0.717136	0.274168	0.338158	0.150337	0.1256
		0.0299839	0.179413	0.137334	0.326976	0.703028	1.2595			1.02966	0.671671	0.465167	0.260758	0.132063	0.0594837
		0.0280052	0.115241	0.113521	0.26974	0.840934	1.01753			1.06889	0.804998	0.544858	0.283813	0.119461	0.111944
		0.0211948	0.280138	0.155239	0.372758	0.410242	1.07412			2.19029	0.62274	0.43857	0.359492	0.187742	0.0719126
		0.0279985	0.239336	0.104475	0.214662	0.495819	1.23765			1.05108	0.582016	0.495364	0.181133	0.0918236	0.143377
		0.023882	0.159949	0.105508	0.45967	0.622977	1.14373			0.780023	0.728461	0.471087	0.248354	0.220149	0.139332
		0.0159588	0.172271	0.140042	0.544757	0.535892	1.06714			0.805113	0.62321	0.695341	0.248424	0.358924	0.343059
		0.0210709	0.220378	0.11586	0.426951	0.71068	0.673606			0.947571	0.762845	0.596235	0.26888	0.235882	0.117076
		0.0117963	0.23243	0.0915494	0.250309	0.70257	1.16164			1.19172	0.429968	0.405933	0.229196	0.125653	0.124151
		0.00657771	0.155835	0.186735	0.474712	0.561542	1.45108			1.02811	0.456327	0.519256	0.225504	0.307756	0.070858
		0.0146649	0.218408	0.133025	0.658297	0.610054	0.780002			0.98039	0.38837	0.61847	0.217994	0.355712	0.0760246
		0.0175218	0.161438	0.163392	0.434368	0.644874	0.919063			1.06753	0.398095	0.563465	0.220148	0.184596	0.0497742
		0.0184609	0.247642	0.130336	0.360751	0.561005	0.761295			0.756664	0.319716	0.540374	0.292559	0.252048	0.244256
		0.0163974	0.1959	0.161659	0.363639	0.49956	0.967273			0.56458	0.567638	0.346614	0.333341	0.243324	0.110274
		0.0306398	0.164886	0.112722	0.411586	0.480216	0.544823			0.608637	0.55545	0.423984	0.262254	0.29114	0.106808
		0.0120997	0.109842	0.191838	0.48906	0.635153	0.707486			0.555779	0.496935	0.374889	0.283372	0.268425	0.127266
		0.0139158	0.162671	0.115132	0.489184	0.848563	0.686599			0.426945	0.633903	0.300522	0.20425	0.275886	0.118367
		0.013436	0.160402	0.168713	0.278361	0.776386	1.06867			1.00023	0.429632	0.244233	0.313046	0.244539	0.07355
		0.0252706	0.124787	0.0839203	0.408591	0.366066	0.444803			0.854464	0.695919	0.170987	0.284834	0.228685	0.0651222
		0.0382438	0.15177	0.117521	0.373745	0.545088	0.989711			0.565088	0.915151	0.212722	0.283961	0.21825	0.105557
		0.0272673	0.0958875	0.200888	0.496345	0.430664	1.90777			0.603775	1.0574	0.380175	0.547528	0.42959	0.121308

## Sheet: Fig. 6b
	MT growth velocity (nm/s)
	no Kif18A	Kif18A accumulated	Kif18A released
	21.2029	0.0607726	26.2544
	27.7206	5.00687	33.6897
	21.6403	3.14835	19.9821
	23.0177	3.12286	21.1379
	15.5472	3.49503	18.8142
	10.3227	0.6853	22.8979
	15.1269	14.4008	15.5106
	20.3816	21.0101	24.763
	19.3378	0.771879	17.0321
	22.725	0.0833663	24.9453
	18.4894	0	23.2382
	23.3758	2.71109	15.0196
	11.2464	18.9348	29.0432
	23.9501	2.18191	16.5358
	18.9542	1.17917	23.7013
	18.4772	1.34509	19.8748
	22.4593	0.0427058	14.7543
	22.7191	0.0222268	26.7608
	22.6676	0.062566	18.497
	20.7466	2.87773	27.6041
	22.2156	0.170658	22.1516
	21.9406	0.0897106	19.8395
		0.18045	27.2273
		0.186941	18.6104
		1.07954	15.2932
			12.9918
			15.0049
			24.8454
			28.4365
			18.0456
			21.5558
			17.4065
			10.6227
			21.1422
			28.029
			12.2182
			17.2236
			17.0762
			18.9012
			21.8645
			23.2084
			21.6577
			26.579

## Sheet: Fig. 6e
	MT capping duration (min)
	Kif8A	Kif18A(1-480)
	0.830057	0.480559
	2.0533	0.0218436
	3.91	0.0655308
	1.39799	0.0218436
	2.44648	0.0655308
	2.73045	0.0873744
	1.02665	0.939275
	1.57274	0.24028
	3.21101	0
	1.09218	0.218436
	1.94408	0.458716
	3.27654	1.02665
	0.524246	0.152905
	1.02665	0
	0.655308	0
	1.2014	0
	2.14067	0
	0.0436872	0
	3.34207	0.0655308
	3.42945	0.502403
	1.63827	0
		0.830057
		0.262123

## Sheet: Fig. 6g
	Catastrophe frequency (/min)				Rescue frequency (/min)				MT shrinking velocity (nm/s)				MT growth velocity (nm/s)
	No HURP	HURP(1-400)			No HURP	HURP(1-400)			No HURP	HURP(1-400)			No HURP	HURP(1-400)
	0.24	0.24			0	0.24			221.448	214.406			13.8151	15.1807
	0.12	0.06			0.06	0.06			176.037	110.149			15.061	19.3956
	0.24	0.06			0	0.06			94.1854	312.584			10.6871	14.6984
	0.18	0.12			0	0.06			175.663	153.964			22.3044	16.2415
	0.18	0			0.12	0			203.227	125.03			10.5826	11.7175
	0.06	0.06			0	0.06			278.741	276.504			14.2816	13.4919
	0.24	0.06			0	0.06			293.509	181.667			12.6505	21.1304
	0.06	0			0	0			186.362	330.944			15.092	10.9342
	0.12	0.12			0	0.12			299.609	307.488			16.1656	16.0101
	0.18	0.3			0	0.24			373.672	361.564			19.7974	20.0265
	0.18	0.18			0.06	0.18			220.365	299.594			25.1513	17.1234
	0.18	0.18			0	0.18			263.556	171.716			14.5517	14.7604
									302.175	247.17			14.0645	17.4614
									222.61	241.192			19.358	15.2723
									253.122				19.9491	15.7639
									233.637				28.671	17.5001
									268.806				16.4834	17.2938
									302.164				14.2553	16.4082
									103.921				12.3352	14.0496
									220.832				8.06756	10.6562
									255.184				25.9403	22.4046
									312.395				13.2111	14.0161
									273.203				13.8495	21.1657
									260.186				20.3438	17.8752
									164.187				16.8644	15.1139
													18.5853	17.0866
													14.5293	17.1416
													12.1194	17.9108
													16.1267	11.1931
													12.3745	9.39116
													26.688	14.3946
													18.7731
													13.4297
													14.0094

## Sheet: Fig. 7b
	MT capping duration (min)
	No HURP	HURP(1-400)	HURP(1-285)
	0.830057	2.38095	5.39537
	2.0533	16.4264	5.4609
	3.91	16.5356	5.00218
	1.39799	16.5138	11.0747
	2.44648	8.89035	4.30319
	2.73045	8.14766	7.29576
	1.02665	16.4482	3.99738
	1.57274	3.82263	4.04107
	3.21101	1.72564	16.4919
	1.09218	16.4482	9.218
	1.94408	3.84447	2.42464
	3.27654	16.5356	1.11402
	0.524246	3.66972	1.90039
	1.02665	16.5793	3.32023
	0.655308	16.4919	2.35911
	1.2014	16.5138	2.03145
	2.14067	4.84928	2.99257
	0.0436872	16.4482	4.49978
	3.34207	16.4701	2.07514
	3.42945	16.6011	4.56531
	1.63827	16.5356	16.4482
		3.42945	2.00961
			0.917431
			2.73045
			6.20358
			1.61643
			11.3368

[truncated: 8 more sheets: Fig. 7e, Sup. Fig. 1, Sup. Fig. 2b, Sup. Fig. 3c-d, Sup. Fig. 4, Sup. Fig. 10, Sup. Fig. 14b, Sup. Fig. 15b]
